# Supplementary material for: Machine learning-based multimodal MRI texture analysis for assessing renal function and fibrosis in diabetic nephropathy: a retrospective study
Source: Front Endocrinol (Lausanne). 2023 Apr 17;14:1050078. doi: 10.3389/fendo.2023.1050078 (PMC10150993; doi:10.3389/fendo.2023.1050078)
Supplement: Supplementary file 1 [file DataSheet_1.xlsx]

## Sheet: clinical data
ID	groups	CKD	gender	age	BMI
10906159	1	1	0	43	22.2656
10542685	1	1	0	45	22.3214
10971550	1	1	0	60	25.0657
10972787	1	1	0	60	23.9224
10971993	1	1	0	45	25.0657
10176196	1	1	1	59	21.6311
10557428	1	1	1	65	21.7193
10876703	1	1	1	46	25.1808
10845838	1	1	1	44	21.3
11010145	1	1	1	55	23.6244
10900276	1	1	0	50	21.6413
11082727	1	1	0	45	29.6158
11116886	1	1	1	51	25.2595
10589533	1	1	1	38	26.449
11309481	1	1	1	49	28.9435
11504735	1	1	0	65	19.257
11516770	1	1	0	50	18.0662
11568055	1	1	0	53	23.4221
10342409	2	2	1	71	27.1447
10204012	2	2	1	73	22.4059
10114110	2	2	1	70	24.7676
10983682	2	2	0	70	19.3962
10984397	2	2	0	64	29.2969
10064570	2	2	1	64	19.1406
11322003	2	2	1	43	21.1553
11332012	2	2	0	64	22.0317
10836626	2	3	0	66	19.1953
10735979	2	3	1	74	20.0184
10977491	2	3	1	72	21.2585
10976097	2	3	1	65	29.0174
10981299	2	3	0	44	23.1111
10984150	2	3	1	49	22.0386
11003037	2	3	0	60	29.5858
10941987	2	3	1	59	24.8016
10959381	2	3	1	42	25.2595
11021514	2	3	1	31	22.7583
11026792	2	3	1	63	24.8443
11097107	2	3	0	50	18.6667
11099494	2	3	1	64	21.83
11145227	2	3	0	59	29.2421
11160945	2	3	0	69	24.974
10952194	2	3	1	62	26.3151
10761862	2	3	1	60	22.3438
10414490	2	3	1	63	25.7117
11293232	2	3	1	51	26.8136
10056497	2	2	1	66	16.1616
11555589	2	2	1	62	22.5896
10921261	2	2	1	77	18.0697
11099645	2	2	1	65	21.1073
11575123	2	2	1	70	14.8789
11463111	2	2	1	60	26.1719
10102136	3	4	0	69	30.8012
10979266	3	4	1	61	22.5798
10881244	3	4	0	54	27.7671
11013134	3	4	1	48	23.1718
11022645	3	4	1	52	26.7034
11032147	3	4	1	56	29.0533
11048822	3	4	1	57	22.2668
10577970	3	4	1	73	30.4076
11064398	3	4	1	54	23.5445
11095708	3	4	0	58	24.977
11124681	3	4	0	58	25.802
11144912	3	4	1	66	23.3844
11310819	3	4	0	60	22.8928
10803891	3	5	1	44	29.3848
10326789	3	5	1	50	28.3447
11003838	3	5	0	55	22.8928
11014984	3	5	1	48	20.0288
11093989	3	5	0	42	27.4667
11107497	3	5	1	53	27.8246
